# Supplementary material for: Preparation of Phosphate Glass by the Conventional and Microwave Melt-Quenching Methods and Research on Its Performance
Source: Materials (Basel). 2025 Feb 28;18(5):1079. doi: 10.3390/ma18051079 (PMC11901276; doi:10.3390/ma18051079)
Supplement: Supplementary file 1 [file materials-18-01079-s001.zip]

Archive with 1 entries (1 files):
- materials-3454684-supplementary.pdf
